# Supplementary material for: dFLASH; dual FLuorescent transcription factor activity sensor for histone integrated live-cell reporting and high-content screening
Source: Nat Commun. 2025 Apr 7;16:3298. doi: 10.1038/s41467-025-58488-w (PMC11977238; doi:10.1038/s41467-025-58488-w)
Supplement: Supplementary file 3 — Supplementary Data 1 [file 41467_2025_58488_MOESM3_ESM.xlsx]

## Sheet: Sheet1
Platform	Delivery	Reporter	Pathways	Selection	Screening Metric	High-content imaging	internal control	Screen benchmarking	Readout	Notes	Publication
dFLASH	Lentivirus	nucTomato	HIF, PGR and Gal4 synthetic	Hygro	Z' > 0.6	Yes	Yes	Yes	Enhancer (Various)		This Publication
LentiMPRA	Lentivirus	GFP	enhancers	No	No	No	No	No	Enhancer	not applicable for high-content imaging/ no internal control	https://doi.org/10.1038/s41596-020-0333-5
TRACE	Lentivirus	GFP	viral promoter	No	No	No	No	No	Promoter	no internal control	https://doi.org/10.1016/j.molcel.2021.11.035
HypoxyCR	Lentivirus	GFP	O2	No	No	No	Yes*	No	Enhancer	not applicable for high-content imaging	https://www.pnas.org/doi/10.1073/pnas.1402012111
pHRSIN HRE- HIF1α-GFP-ODD	Lentivirus	GFP-ODD	SV40-HRE	Puro	No	No	No	No	SV40 and PHD enzyme	promoter driven and ODD destabilised reporter complicates readout	https://doi.org/10.1016/j.cmet.2016.09.015
pJT039 AAVS1-PuroR-9xTet0-pEF-IGKleader-hIgG1_FC-Myc-PDGFRb-T2A-Citrine-PolyA	AAVS1 knockin	Citrine/cell suface	TetR synthetic	Puro	No	No	No	No	Activation/Repression domains	Synthetic reporters only tested	https://doi.org/10.1016/j.cell.2020.11.024
pCMV-HIF1mNeonGreen-2A-H2B-mCerulean	Lentivirus	HIF1a-GFP	HIF1a protein	?	No	No	Yes	No	HIF1a protein stability	only reports of HIF1a protein abundance not Activity	https://doi.org/10.1016/j.jbc.2023.104599
MPRA pb-Pol III oBC	piggyback	Puro/GFP	enhancers	Puro (enhancer driven)	No	No	Yes (Pol III scQrs)	No	Enhancer (Various)	single cell RNA from PolII for normalisation in high-throughput sequence and scRNA-seq	https://doi.org/10.1038/s41592-024-02260-3
* = cell cycle linked
GFP-ODD = oxygen degradation domain
