# Supplementary material for: dFLASH; dual FLuorescent transcription factor activity sensor for histone integrated live-cell reporting and high-content screening
Source: Nat Commun. 2025 Apr 7;16:3298. doi: 10.1038/s41467-025-58488-w (PMC11977238; doi:10.1038/s41467-025-58488-w)
Supplement: Supplementary file 4 — Supplementary Data 2 [file 41467_2025_58488_MOESM4_ESM.xlsx]

## Sheet: Sheet1
Supplementary Table 2: Sequences for enhancer cloning
PRECat (G-block)
gaattacaaaaacaaattacaaaaattcaaaattttatcgatTGCATGCCTGCTTACATAAGGAAGTACAGAGTGTACCAAAACAGCAGACCCAAAAAAAGCCTGAAATGTGAGAACCCCAAAACTGTACAGCTTGTATTTCAGGAAGCAAAACTGAGGACGCAAGCCGTCTTCATGGAATAATACATCCTGTTCCCACAAGTGACGTTAGCTTCCAGACTGTGCACAGAGTGCACACTTCACCCAGTGTGTGTCATCATGGTCACACAGTGTTCTTTCCGTGGTCACATCTGTGTCCACATTTCCTCCTTTTGATGGGAACAAAGCAGTCATGTTAGGAAGGGAAAGGACACGGTGTTTAATCACACAATCCATGGACAGCCGTGGGCATCCAGTAAT…
5xGRE
GGTACCAGCTTGCATGCCTGCAGGTCGGAGTACTGTCCTCCGAGCGGAGTACTGTCCTCCGAGCGGAGTACTGTCCTCCGAGCGGAGTACTGTCCTCCGAGCGGAGTACTGTCCTCCGAGCGGAGAC
