# Supplementary material for: dFLASH; dual FLuorescent transcription factor activity sensor for histone integrated live-cell reporting and high-content screening
Source: Nat Commun. 2025 Apr 7;16:3298. doi: 10.1038/s41467-025-58488-w (PMC11977238; doi:10.1038/s41467-025-58488-w)
Supplement: Supplementary file 5 — Supplementary Data 3 [file 41467_2025_58488_MOESM5_ESM.xlsx]

## Sheet: Sheet1
Supplementary Table 3: Index of all sgGuide oligos used
	Upper (5’-3’)	Lower (5’-3’)
VHL Knockdown sgGuide	CACCGCCGGGTGGTCTGGATCGCGG	AAACCCGCGATCCAGACCACCCGGC
PGR Knockdown sgGuide	CACCGACCCCGATTAGTGACAGCTG	AAACCAGCTGTCACTAATCGGGGTC
hHIF-1a CTD sgRNA	CACCGTGAAGAATTACTCAGAGCTT	AAACAAGCTCTGAGTAATTCTTCA
hHIF-2a CTD sgRNA	CACCGCCTCCTCAGAGCCCTGGACC	AAACGGTCCAGGGCTCTGAGGAGGC
