# Supplementary material for: dFLASH; dual FLuorescent transcription factor activity sensor for histone integrated live-cell reporting and high-content screening
Source: Nat Commun. 2025 Apr 7;16:3298. doi: 10.1038/s41467-025-58488-w (PMC11977238; doi:10.1038/s41467-025-58488-w)
Supplement: Supplementary file 6 — Supplementary Data 4 [file 41467_2025_58488_MOESM6_ESM.xlsx]

## Sheet: Sheet1
Supplementary Table 4: Primer sets for qPCR and PCR confirmation
	Forward (5’-3’)	Reverse (5’-3’)
qPCR HIF-1a	TATGAGCCAGAAGAACTTTTAGGC	CACCTCTTTTGGCAAGCATCCTG
qPCR PolR2a	GCACCATCAAGAGAGTGCAG	GGGTATTTGATACCACCCTCT
HIF-1a gDNA primers	GGCAATCAATGGATGAAAGTGGATT	GCTACTGCAATGCAATGGTTTAAAT
HIF-2a gDNA primers:	ACCAACCCTTCTTTCAGGCATGGC	GCTTGGTGACCTGGGCAAGTCTGC
